# Supplementary material for: Diagnostic performance of DNA index for detection of high hyperdiploidy in childhood B-cell acute lymphoblastic leukemia
Source: PLoS One. 2026 Apr 20;21(4):e0347201. doi: 10.1371/journal.pone.0347201 (PMC13094976; doi:10.1371/journal.pone.0347201)
Supplement: S1 File — (XLSX) [file pone.0347201.s001.xlsx]

## Sheet: Sheet1
id	sampletype	sex	age	maturationstage	CD123	CD66c	blastsize	dna_index	culture	chromosomes	molecular_rearrangements	karyotype
1	bone marrow	male	11	common-B	positive	positive	0.59	0.57	growth	26	none	26<n>,X,+Y,+14,+21[11]/52,idemx2[13]/46,XY[6]
2	bone marrow	female	11	common-B	negative	positive	1.68	0.98	growth	44	none	36-44,XX,add(12)(p11.2),der(16)t(4;16)(q12;p13),add(21)(q22)[13] / 46,XX[7]
3	peripheral blood	male	16	common-B	positive	negative	0.94	1	growth	44	none	44,XY,add(7)(p22),der(9)t(9,12)(p21;q13),-12,-18[17]/46,XY[3]
4	bone marrow	male	0.83	common-B	positive	positive	1.13	1	growth	45	none	45,XY,t(9;17),-17
5	peripheral blood	male	11	common-B	positive	negative	1.17	0.97	growth	45	BCR-ABL	45,XY,t(9;22)(q34;q11.2),-16,add(20)(q11.2)[16]/ 45,XY,der(9)t(9;12)(p22;q13)t(9;22)(q34;q11.2),-12[3]/ 46,XY[1]
6	bone marrow	female	4	common-B	negative	negative	1.01	0.98	growth	45	ETV6-RUNX1	45,X,-X,add(21)(q22)[5]/45,ídem,del(6)(q21)[4]/46,XX[11]
7	peripheral blood	male	5	common-B	positive	positive	-	1.16	growth	46	none	46,XY
8	peripheral blood	female	11	common-B	positive	positive	1	1	growth	46	none	46,XX
9	peripheral blood	male	6	common-B	positive	negative	1.18	1.01	growth	46	none	46,XY,del(13)(q22q32)[9]/46,XY[11]
10	peripheral blood	male	13	pre-B	negative	negative	1.08	1.02	growth	46	TCF3-PBX1	46,XY
11	bone marrow	female	7	pre-B	positive	positive	1.43	1.33	growth	46	none	46,XX
12	bone marrow	female	4	common-B	positive	positive	1.14	1.05	growth	46	none	46,XX
13	peripheral blood	female	10	pre-B	positive	negative	1.05	1.01	growth	46	none	46,XX
14	peripheral blood	female	4	pre-B	negative	negative	1.11	1	growth	46	TCF3-PBX1	46,XX,t(1;19)(q23;p13.3)[7]/46,XX[13]
15	bone marrow	male	14	common-B	positive	positive	1.3	1.04	growth	46	-	46,XY
16	bone marrow	male	9	common-B	-	positive	1.1	1.03	growth	46	none	46,XY
17	bone marrow	female	4	common-B	positive	negative	1.07	1.04	growth	46	ETV6-RUNX1	46,XX
18	bone marrow	female	3	common-B	positive	positive	1.14	0.98	growth	46	none	46,XX
19	bone marrow	male	2	pre-B	negative	negative	1.07	1.01	growth	46	BCR-ABL	46,XY,t(9;22)(q34;q11)
20	peripheral blood	female	8	pro-B	positive	positive	1.33	1.01	growth	46	none	46,XX,del(9)(p21)
21	bone marrow	female	0.25	pro-B	positive	negative	1.24	0.99	growth	46	none	46,XX,t(3;9)(q21;q34),del(11)(q23)[22]/ 46,XX,t(3;9)(q21;q34)[03]
22	bone marrow	female	6	pre-B	negative	negative	1.09	1.02	growth	46	none	46,XX
23	bone marrow	female	9	common-B	positive	positive	1.2	1.01	growth	47	none	47,XX+mar[02]/ 46,XX[03]
24	peripheral blood	male	2	pro-B	positive	positive	1.02	1.01	growth	46	none	46,XY
25	bone marrow	male	3	common-B	positive	negative	1.03	0.98	growth	46	ETV6-RUNX1	46,XY
26	peripheral blood	female	14	common-B	positive	negative	1.08	1	growth	46	none	46,XX
27	bone marrow	female	3	common-B	positive	positive	1.35	1.18	growth	46	none	46,XX
28	bone marrow	male	4	pre-B	negative	negative	1.11	1	growth	46	none	46,XY
29	peripheral blood	male	11	common-B	negative	negative	1.2	1.04	growth	46	none	46,XY
30	bone marrow	female	7	common-B	negative	positive	1.3	1.04	growth	46	none	46,XX
31	peripheral blood	female	9	common-B	positive	positive	1.29	1.05	growth	46	none	46,XX
32	bone marrow	male	3	common-B	positive	positive	-	1	growth	46	none	46,XY qh+,del(8),(p22)[12] / 46,XY qh+, del(8),(p22),add(9)p(24)[5] / 46,XY qh+,add(9)p(24)[7]
33	bone marrow	male	2	common-B	negative	negative	1.09	1	growth	46	ETV6-RUNX1	46,XY,del(12)(p13)[15]/46,XY[5]
34	peripheral blood	female	4	common-B	negative	negative	1.04	1.01	growth	46	ETV6-RUNX1	46,XX
35	bone marrow	female	5	common-B	negative	negative	1	1.02	growth	46	TCF3-PBX1	46,XX,add(19)(p13)[15]/46,XX[5]
36	bone marrow	male	3	common-B	negative	negative	1.11	1.01	growth	46	ETV6-RUNX1	46,XY
37	peripheral blood	female	0.75	pro-B	positive	negative	1.52	1.03	growth	46	KMT2A	46,XX, t(4;11)
38	bone marrow	male	3	pre-B	negative	negative	1.13	1.01	growth	46	none	46,XY
39	bone marrow	female	8	common-B	negative	positive	1.02	1.02	growth	46	none	46,XX
40	bone marrow	male	2	common-B	positive	negative	1.37	1.25	growth	46	none	46,XY
41	bone marrow	male	11	pre-B	negative	negative	0.77	1.01	growth	46	TCF3-PBX1	46,XY,t(1;19)
42	peripheral blood	male	16	common-B	positive	positive	1.24	1	growth	46	BCR-ABL	46,XY
43	bone marrow	female	7	common-B	positive	positive	1.64	1.29	growth	46	none	46,XX
44	peripheral blood	female	12	common-B	negative	positive	0.96	1.01	growth	46	none	46,XX,add(14)(q32)
45	peripheral blood	male	12	common-B	positive	positive	1.19	1.01	growth	46	none	46,XY,del(9)(p22)
46	bone marrow	male	8	common-B	negative	negative	-	1	growth	46	ETV6-RUNX1	46,XY
47	peripheral blood	female	9	common-B	positive	positive	1.07	1	growth	46	BCR-ABL	46,XX,t(9;22)(q34;q11),add(21)(q22)[11]/46,XX[9]
48	bone marrow	male	4	common-B	positive	negative	1.28	1.25	growth	46	none	46,XY
49	peripheral blood	male	9	common-B	positive	negative	1	1	growth	46	none	46,XY
50	bone marrow	male	3	pre-B	positive	positive	1.04	0.99	growth	46	none	46,XY
51	bone marrow	male	0.92	pro-B	negative	negative	1.12	1	growth	46	KMT2A	46,XY,t(4;11)
52	peripheral blood	male	3	common-B	positive	positive	1.24	1.01	growth	46	ETV6-RUNX1	46,XY,add(3)(q29)[15]/46,XY[9]
53	bone marrow	female	11	common-B	positive	positive	0.92	1.01	growth	46	none	46,XX
54	peripheral blood	male	11	pre-B	positive	negative	1.29	1.01	growth	46	none	46,XY
55	bone marrow	female	8	common-B	positive	positive	1.02	1.02	growth	46	none	46,XX
56	peripheral blood	male	5	common-B	positive	positive	1.69	1.35	growth	46	none	46,XY
57	bone marrow	male	7	common-B	positive	positive	1.01	0.98	growth	46	ETV6-RUNX1	46,XY
58	bone marrow	male	0.58	pre-B	negative	negative	1.03	0.99	growth	46	none	46,XY
59	bone marrow	male	4	pre-B	negative	positive	1.08	0.99	growth	46	none	46,XY
60	peripheral blood	female	10	common-B	positive	positive	1.25	1.04	growth	46	none	46,XX
61	bone marrow	female	1	common-B	negative	positive	1.16	1	growth	46	none	46,XX
62	bone marrow	male	9	common-B	negative	negative	1.38	1.01	growth	46	TCF3-PBX1	46,XY,t(1;19)(q23;p13.3)[14]/46,XY[6]
63	peripheral blood	male	0.67	pre-B	negative	negative	1	1.02	growth	46	TCF3-PBX1	46,XY
64	peripheral blood	male	10	common-B	negative	positive	1.17	1	growth	46	none	46,XY,t(9;9)(p13;q22)[12]
65	bone marrow	female	3	common-B	positive	positive	1.1	1.04	growth	46	none	46,XX
66	peripheral blood	male	3	common-B	positive	positive	1.34	1.17	growth	46	none	46,XY
67	bone marrow	male	13	pro-B	positive	positive	1.4	0.99	growth	46	none	46,XY,t(14;19),add(16)(p?)
68	bone marrow	male	1	pre-B	negative	negative	1.2	1.01	growth	46	IGH/IL3	46,XY,t(5;14)(q36.2;q11.2),i(9)(q11)[14]/46,XY[6]
69	peripheral blood	male	10	common-B	positive	positive	1.21	1	growth	46	none	46,XY
70	bone marrow	male	14	common-B	negative	positive	0.97	1.07	growth	46	none	46,XY
71	bone marrow	male	5	common-B	positive	positive	1.55	1.15	growth	46	none	46,XY,del(13)(q21)[2]/46,XY[14]
72	peripheral blood	male	6	pre-B	positive	positive	1.28	1.07	growth	46	none	46,XY
73	bone marrow	female	5	common-B	positive	positive	1.1	1.22	growth	46	none	46,XX
74	bone marrow	male	12	common-B	negative	positive	1.16	1.01	growth	46	none	46,XY,16qh+
75	bone marrow	male	5	common-B	positive	negative	1.08	1.02	growth	46	ETV6-RUNX1	46,XY
76	bone marrow	male	5	common-B	positive	positive	0.86	0.58	growth	46	none	46,XY
77	peripheral blood	male	3	common-B	positive	negative	1.25	1.14	growth	46	none	46,XY
78	peripheral blood	male	4	common-B	negative	negative	1.2	1	growth	46	none	46,XY
79	bone marrow	male	11	common-B	positive	positive	1.34	1.04	growth	46	none	46,XY
80	bone marrow	male	3	pre-B	positive	negative	1.12	1.01	growth	46	ETV6-RUNX1	46,XY
81	bone marrow	male	4	common-B	negative	positive	1.38	1.03	growth	46	none	46,XY
82	peripheral blood	female	2	common-B	positive	positive	1.11	1.2	growth	46	none	46,XX
83	bone marrow	male	3	common-B	negative	negative	0.92	0.99	growth	46	BCR-ABL	46,XY,t(9;22)
84	peripheral blood	male	1	pre-B	negative	negative	1.15	1.02	growth	46	TCF3-PBX1	46,XY
85	bone marrow	female	14	common-B	positive	positive	1.18	1.01	growth	46	none	46,XX,t(3;12)(p25;q24.1)[20]
86	bone marrow	female	13	common-B	negative	positive	0.93	0.98	growth	46	none	46,XX,add(14)(q32)[8]/46,XX[12]
87	peripheral blood	female	9	pre-B	negative	negative	1.32	1.02	growth	46	TCF3-PBX1	46,XX, t(1;19)(q23;p13),der(19)t(1;19)(q23;p13)[4]/46,XX[16]
88	bone marrow	male	1	pre-B	negative	negative	1.1	1.02	growth	46	TCF3-PBX1	46,XY
89	bone marrow	female	4	common-B	positive	negative	0.96	0.99	growth	46	ETV6-RUNX1	46,XX
90	bone marrow	male	7	common-B	positive	negative	1.12	1.03	growth	46	ETV6-RUNX1	46,XY
91	bone marrow	male	5	common-B	negative	positive	1.03	1	growth	46	ETV6-RUNX1	46,XY,t(1;16)(q32;q24),t(4;21)(p10;q10),t(8;12)(p10;p10)[8]/46,XY[16]
92	bone marrow	male	8	pre-B	negative	negative	1.27	1.04	growth	46	none	46,XY
93	bone marrow	female	12	common-B	positive	positive	1.21	1.04	growth	46	none	46,XX
94	bone marrow	female	5	pre-B	positive	positive	1.11	0.99	growth	46	ETV6-RUNX1	46,XX
95	peripheral blood	male	12	common-B	negative	positive	1.1	1.04	growth	46	none	46,XY,-20,+mar[5]/46,XY[15]
96	peripheral blood	female	8	common-B	negative	negative	1.1	1.01	growth	46	none	46,XX,t(5;6)(q13;q13),add(9)(p?22)[22]/46,XX[3]
97	bone marrow	female	2	pre-B	positive	negative	0.97	0.99	growth	46	none	46,XX,der(12)t(1;12)(q23;q24)[6]/46,XX[2]
98	peripheral blood	male	2	common-B	negative	positive	1.3	1.01	growth	46	none	46,XY,t(15;18)(q21;q23)[15]/46,XY[5]
99	bone marrow	male	15	common-B	positive	positive	1.58	1.06	growth	46	none	46,XY
100	bone marrow	male	2	common-B	positive	positive	1.01	1	growth	46	none	46,XY
101	peripheral blood	female	0.5	pro-B	negative	negative	1.18	1	growth	46	none	46,XX
102	peripheral blood	male	13	pre-B	negative	negative	1.07	1.03	growth	46	TCF3-PBX1	46,XY,der (19)t(1;19)(q23;p13)(2)/ 46 XY(6)
103	peripheral blood	male	7	common-B	positive	positive	1.29	1.01	growth	46	none	46,XY
104	peripheral blood	female	13	common-B	negative	negative	1.29	1.03	growth	46	TCF3-PBX1	46,XX,der(19)t(1;19)(q23;p13)[11]/46,XX[9]
105	peripheral blood	male	3	common-B	positive	positive	1.48	1.2	growth	46	none	46,XY
106	peripheral blood	female	0.33	pro-B	positive	negative	1.44	1.03	growth	46	KMT2A	46,XX,t(4;11)(q21;q23)[7]/46,XX[2]
107	bone marrow	male	12	common-B	positive	positive	0.93	1	growth	46	none	46,XY
108	bone marrow	female	3	common-B	positive	positive	1.06	1.05	growth	47	none	47,XXX[8]/46,XX[12]
109	bone marrow	female	11	common-B	positive	positive	1.19	1.09	growth	50	ETV6-RUNX1	50,XX ,-14,-15,+19,+21,+21,+22,+mar1,+mar2[cp20]
110	peripheral blood	male	14	common-B	positive	positive	1.37	1.05	growth	48	BCR-ABL	46,XY,t(9;22)(q34;q11.2)[2] / 47,sl,+der(22)t(9;22)[4] / 48,sdl,+21[5] / 50,sdl,t(16;17)(q13;p13)+2,-4,-7,+8,+21[3] / 46,XY[6]
111	bone marrow	female	3	common-B	positive	positive	1.14	1.01	growth	47	none	47,XX,del(16)(q12),+21c[5]/47,XX,+21c[15]
112	peripheral blood	male	3	pre-B	negative	negative	1.22	1.02	growth	47	none	47,XY,-5,der(7)t(7;11)(p15;q12)ins(7,?)(p15;?),add(9)(p13),-11,+mar1,+mar2,+mar3[15]/49,XY, der(7)t(7;11)(p15;q12)ins(7,?)(p15;?),add(9)(p13),-11,+20,+mar1,+mar2,+mar3 [2]/46,XY[3]
113	bone marrow	male	9	common-B	negative	positive	0.74	1.06	growth	47	none	47,XY,add(11)(P15),+21c[02]/47,XY,+21c[04]
114	bone marrow	male	7	common-B	negative	positive	1.12	1.01	growth	47	none	47,XY,add(7)(q32),-17,+21c,+mar[3]
115	peripheral blood	male	6	common-B	positive	positive	1.12	1.02	growth	47	none	47,XY,+21c[20]
116	bone marrow	male	8	pro-B	negative	negative	1.26	1.02	growth	47	none	47 XX+ mar (8)
117	peripheral blood	male	4	common-B	positive	positive	0.96	1.03	growth	47	none	47,XY,+21
118	peripheral blood	male	4	common-B	negative	positive	0.85	1	growth	47	none	47,XY+21
119	bone marrow	male	8	common-B	negative	positive	0.96	1.04	growth	47	none	mos 47,XY,+21c[13]/46,XY[7]
120	peripheral blood	male	9	pre-B	positive	positive	1.01	1.03	growth	47	BCR-ABL	47 XY, t (9,22) (q34; q11),+21c[4]/47XY, +21c [16]
121	peripheral blood	female	11	common-B	negative	negative	1.18	1	growth	47	none	46,XX, del (13)(q12),+21c(5)/47,xx,+21c(20)
122	bone marrow	female	11	pre-B	positive	positive	0.89	1.01	growth	47	none	47,XX,+5,del(6)(q21),inv(9)(p13q13)[18]/46,XX,inv(9)(p13q13)[2].
123	bone marrow	female	7	common-B	positive	positive	-	1.01	growth	47	none	47,XX,+21c
124	peripheral blood	male	10	common-B	positive	negative	1.21	1.05	growth	47	none	47,XY,(8;14)(q11;q32),+21C(5)/47,XY,+21C(18)
125	bone marrow	male	6	common-B	positive	positive	1.4	1.03	growth	47	none	47,XY,add(3) (q11.2),del(4)(q?21~22),+5,del(6)(p23),i(9)(q10),add(14)(q32),-15,+mar [10]/ 47,ídem,add(9)(q13)[2]/46,XY[8]
126	peripheral blood	male	16	common-B	negative	positive	1.11	1.01	growth	47	none	47,XX,+21c
127	peripheral blood	male	9	common-B	positive	positive	0.99	1.02	growth	47	none	47,XX,+21c
128	bone marrow	male	12	common-B	negative	positive	1.21	1.04	growth	47	TCF3-PBX1	47,XY, t(2;10)(p23;q26.2),del(7)(q32),+der(19)t(1;19)(q22?;p13?)
129	peripheral blood	female	9	common-B	positive	positive	1.57	1.17	growth	54	none	49~54,XX,+X,del(2)(p23),+5,+8,+10,+10,+18,+21,+21,[8]/46,XX[4]
130	peripheral blood	female	2	common-B	positive	negative	1.41	1.23	growth	58	none	56~58,XX,dup(1)(q21q42),+4,+6,+7,+8,+9,+10,+14,+17,+18,+21,+21,+22[7]/46,XX[13]
131	bone marrow	male	10	pre-B	negative	negative	2.17	1.59	growth	80	none	70-80(3n+)[14] / 46,XY[12]
132	bone marrow	male	1	common-B	positive	positive	1.36	1.16	growth	55	none	55,XY,+X,+Y,+6,+10,+14,+17,+18,+21,+21[18]/46,XY[2]
133	peripheral blood	male	3	common-B	positive	positive	1.37	1.2	growth	56	none	54~56,XY,+X,+4,+6,+10,+11,+14,+14,+21,+21,+mar[6]/46, XY[14]
134	peripheral blood	male	6	common-B	positive	positive	1.27	1.14	growth	54	none	51-54,XY,+X,+del (4)q(31),+8,+14,+14,+15,+21,+21[18]/46xy[2]
135	bone marrow	female	4	common-B	positive	positive	1.27	1.15	growth	54	none	54,XX,+X,+4,+6,del(6)(q21),add(9)(q34),+10,+14,+17,+18,+21 [18]/46,XX[2]
136	bone marrow	female	1	common-B	positive	positive	1.12	1.09	growth	52	none	52,XX,+4,+6,+14,+17,+18,+21[6] / 46,XX[24]
137	bone marrow	male	1	common-B	positive	positive	1.4	1.18	growth	56	none	52~56,XY,+X,+4,+6,+8,+10,+14,+17,+18,+21[cp16]/46, XY[4]
138	peripheral blood	male	2	common-B	positive	positive	1.57	1.22	growth	58	none	58,XY,+X,4,+6,+8,+10,+14,+15,+17,+18,+21,+21,+22[4]/46,XY[5]
139	peripheral blood	female	2	common-B	positive	positive	1.56	1.23	growth	57	none	55~57,XX,+4,+5,+6,t(7;12)(p12;p13),+8,+10,+14,+17,+18,+21,+21[20]
140	bone marrow	female	2	common-B	positive	positive	1.37	1.19	growth	56	none	56,XX,+X,+4,+6,+8,+10,+17,+21,+21,+2mar[05] / 46,XX[15]
141	bone marrow	female	5	common-B	positive	positive	1.44	1.25	growth	60	none	54~60,XX,+4,+6,+8,+10,+11,+12,+13,+14,+16,+17,+18,+18,+21,+21,+22 [cp16]/46, XX[2]
142	bone marrow	male	6	common-B	positive	positive	1.37	1.35	growth	58	none	58,XY,+X,dup(1)(q21q32),+4,+6,+8,+10,+11,+12,+20,+21,+21,+2mar[09] / 56,XY,+X,+1,+4,+6,+8,+10,+12,+21,+21,+2mar[09] / 46,XY[19]
143	bone marrow	male	5	common-B	positive	positive	1.28	1.25	growth	58	none	58,XY,+X+4,+5,+6,+8,+10,+14,+16,+17,+18,+21,+mar[7]/46,XY[13]
144	bone marrow	female	4	pre-B	positive	positive	1.47	1.1	growth	60	none	60,XX,+X,+2,+4,+5,+6,+10,+11,+12,+19,+20,+21,+22,+22[15] / 46,XX[5]
145	bone marrow	male	16	common-B	positive	positive	1.2	1.15	growth	53	none	53,XY,+X,+Y,+4,+6,i(7)(q10),+10,+21,+22(10)/46,XY(10)
146	bone marrow	female	12	common-B	positive	positive	1.4	1.19	growth	56	none	54-56,XX,+1,+2,+4,+6,+8,+11,+13,+14,+15,+21[12]/46,XX[8]
147	bone marrow	male	6	common-B	positive	positive	1.38	1.33	growth	63	none	63,XY,+X,+3,+4,+5,+6,+8,+9,+10,+13,+14,+15,+16,+17,+18,+21,+21,+21[5]/46,XY[25]
148	bone marrow	male	7	common-B	positive	positive	1.41	1.21	growth	56	none	56,XY,+X,+4,+5,+6,+10+,14,+15,+21,+21,+22[21] / 56,XY,+X,dup(1)(q?q?),idem[09] / 46,XY[11]
149	peripheral blood	male	4	pre-B	positive	positive	1.65	1.39	growth	68	none	66-68, XY,del(1)(p22)[15%]/46,XY[85%]
150	bone marrow	male	4	common-B	positive	positive	1.83	1.5	growth	67	none	67,XY,+X,dup(1)(q21q32)+2,+3,+4,+5,+6,+8,+9,+10,+11,+12,+14,+15,+17,+17,+18,+20,+21,+21,+mar[10]/46,XY[10]
151	bone marrow	female	8	common-B	positive	positive	1.28	1.22	growth	56	none	56,XXX,dup(1)(q21q32),+?5,+?8,+?14,+?15,+?17,+?19,+21,+21,[20)
152	bone marrow	female	1	common-B	positive	positive	1.43	1.17	growth	56	none	56,XX,+X,dup(1)(q21q32),+4,+6,+10,+14,+18,+20,+21,+21,+22[4]/46,XX[16].
153	bone marrow	female	7	common-B	positive	positive	1.39	1.29	growth	60	none	60 XX,+X,+X, DUP(1)(q21q32)+4,+5,+6,+12,+17,+18, +18, +20, +20, +21 46XX[20]
154	bone marrow	female	4	common-B	positive	positive	2.15	1.27	growth	57	none	53-57,XX,+6,+10,+18,+21,+X / 46,XX
155	peripheral blood	female	6	common-B	positive	negative	1.17	1.13	growth	53	none	53,XX,+X,+6,+8,+14,+17,+18,+21 [5]/46,XX[15]
156	bone marrow	male	7	common-B	positive	positive	1.27	1.2	growth	56	none	56,XY,+X,+4,+6,+11,+13,+14,+17,+20,+21,+21[7]/46,XY[7]
157	peripheral blood	male	3	pro-B	positive	positive	1.35	1.14	growth	52	none	52,XY,+X,+5,+8,+10,+21,+21[8]/52,ídem,i(17)(q10)[10]/46,XY[2]
158	peripheral blood	male	15	common-B	negative	positive	1.01	0.99	failure	-	-	-
159	bone marrow	male	8	common-B	negative	positive	1.09	1.01	failure	-	-	-
160	peripheral blood	female	10	common-B	positive	negative	-	1	failure	-	-	-
161	bone marrow	female	15	common-B	-	positive	0.8	1.03	failure	-	-	-
162	peripheral blood	male	4	common-B	positive	positive	1.46	1.2	failure	-	-	-
163	bone marrow	male	5	pre-B	negative	negative	1.21	1	failure	-	-	-
164	peripheral blood	male	12	common-B	positive	positive	1.07	1.03	failure	-	-	-
165	bone marrow	female	8	common-B	positive	positive	1.12	1.06	failure	-	-	-
166	bone marrow	female	10	common-B	negative	negative	1.18	1.02	failure	-	-	-
167	peripheral blood	male	10	common-B	negative	negative	1.28	1.03	failure	-	-	-
168	peripheral blood	female	4	pre-B	negative	positive	1.37	1.01	failure	-	-	-
169	bone marrow	female	4	common-B	positive	negative	0.98	0.99	failure	-	ETV6-RUNX1	-
170	peripheral blood	male	12	common-B	positive	negative	1.04	1	failure	-	-	-
171	bone marrow	male	3	common-B	negative	negative	1.37	1.05	failure	-	ETV6-RUNX1	-
172	bone marrow	male	13	common-B	positive	negative	1.28	1.17	failure	-	-	-
173	bone marrow	male	10	common-B	positive	positive	1.16	1.02	failure	-	-	-
174	bone marrow	female	8	common-B	positive	positive	1.4	1.2	failure	-	-	-
175	peripheral blood	female	3	common-B	positive	positive	1.64	1.21	failure	-	-	-
176	bone marrow	male	4	pre-B	positive	positive	1.3	1.28	failure	-	-	-
177	peripheral blood	male	5	common-B	positive	negative	1.62	1.23	failure	-	-	-
178	bone marrow	female	3	common-B	positive	positive	1.47	1.15	failure	-	-	-
179	bone marrow	female	10	pre-B	positive	positive	1.37	1.06	failure	-	-	-
180	peripheral blood	male	6	common-B	positive	positive	1.39	1.23	failure	-	-	-
181	peripheral blood	female	3	common-B	positive	positive	1.54	1.18	failure	-	-	-
182	bone marrow	male	9	common-B	positive	positive	1	1.02	failure	-	-	-
183	peripheral blood	male	4	common-B	positive	positive	1.67	1.27	failure	-	-	-
184	bone marrow	male	8	common-B	positive	positive	1.18	1.03	failure	-	-	-
185	bone marrow	female	6	pre-B	positive	positive	1.05	1.04	failure	-	-	-
186	bone marrow	female	4	pre-B	negative	negative	1.03	0.99	failure	-	ETV6-RUNX1	-
187	peripheral blood	female	8	common-B	positive	positive	1.37	1.14	failure	-	-	-
188	peripheral blood	male	2	common-B	-	negative	1.25	1.04	failure	-	-	-
189	peripheral blood	female	5	common-B	positive	positive	1.61	1.25	failure	-	-	-
190	peripheral blood	male	9	common-B	positive	negative	0.98	0.99	failure	-	-	-
191	bone marrow	female	2	common-B	negative	negative	0.91	0.99	failure	-	ETV6-RUNX1	-
192	peripheral blood	female	13	common-B	positive	positive	1.24	1.02	failure	-	-	-
193	peripheral blood	male	1	pre-B	positive	negative	1.06	0.98	failure	-	-	-
194	peripheral blood	male	2	common-B	positive	positive	1.41	1.18	failure	-	-	-
195	peripheral blood	male	14	pre-B	positive	negative	1.15	1	failure	-	-	-
196	bone marrow	female	4	pre-B	negative	negative	1.25	1.06	failure	-	-	-
197	bone marrow	male	17	pro-B	negative	negative	1.1	1.01	failure	-	-	-
198	bone marrow	female	3	common-B	positive	negative	0.86	1	failure	-	ETV6-RUNX1	-
199	peripheral blood	female	2	common-B	positive	positive	1.49	1.28	failure	-	-	-
200	peripheral blood	male	14	common-B	positive	positive	1.34	1.04	failure	-	-	-
201	bone marrow	male	8	common-B	positive	positive	0.79	1	failure	-	-	-
202	bone marrow	female	1	common-B	positive	positive	1.34	1.17	failure	-	-	-
203	bone marrow	male	7	pre-B	negative	negative	1.12	1.03	failure	-	-	-
204	peripheral blood	male	7	common-B	positive	positive	0.89	0.97	failure	-	-	-
205	bone marrow	male	4	common-B	negative	negative	0.82	1.04	failure	-	ETV6-RUNX1	-
206	peripheral blood	male	2	common-B	negative	negative	0.86	1	failure	-	ETV6-RUNX1	-
207	peripheral blood	female	16	common-B	negative	negative	1.2	0.98	failure	-	ETV6-RUNX1	-
208	bone marrow	male	14	common-B	positive	positive	1.06	1.06	failure	-	-	-
209	bone marrow	female	3	common-B	negative	negative	0.97	1.06	failure	-	-	-
210	peripheral blood	male	0.42	pro-B	positive	negative	1.07	1	failure	-	-	-
